# Supplementary material for: Three new species of Stenomesius Westwood (Hymenoptera, Eulophidae) from China, with a key to Chinese species
Source: Zookeys. 2021 Oct 12;1062:1–10. doi: 10.3897/zookeys.1062.67487 (PMC8526507; doi:10.3897/zookeys.1062.67487)
Supplement: XML Treatment for Stenomesius [file zookeys.1062.67487-treatment1.xml]

<!DOCTYPE tp:taxon-treatment
  PUBLIC "-//TaxonX//DTD Taxonomic Treatment Publishing DTD v0 20100105//EN" "tax-treatment-NSO.dtd">
<tp:taxon-treatment xmlns:tp="http://www.plazi.org/taxpub"><tp:treatment-meta><kwd-group><label>Taxon classification</label><kwd><named-content xmlns:xlink="http://www.w3.org/1999/xlink" content-type="kingdom">Animalia</named-content></kwd><kwd><named-content xmlns:xlink="http://www.w3.org/1999/xlink" content-type="order">Hymenoptera</named-content></kwd><kwd><named-content xmlns:xlink="http://www.w3.org/1999/xlink" content-type="family">Eulophidae</named-content></kwd></kwd-group><mixed-citation publication-type="journal"><person-group><name><surname>Fan</surname><given-names>Jun-Jie</given-names></name><name><surname>Li</surname><given-names>Cheng-De</given-names></name></person-group><article-title>Three new species of <italic><tp:taxon-name><tp:taxon-name-part taxon-name-part-type="genus" reg="Stenomesius">Stenomesius</tp:taxon-name-part></tp:taxon-name></italic> Westwood (<tp:taxon-name><tp:taxon-name-part taxon-name-part-type="order">Hymenoptera</tp:taxon-name-part></tp:taxon-name>, <tp:taxon-name><tp:taxon-name-part taxon-name-part-type="family">Eulophidae</tp:taxon-name-part></tp:taxon-name>) from China, with a key to Chinese species</article-title><source>Zookeys</source><day>12</day><month>10</month><year>2021</year><volume>1062</volume><fpage>1</fpage><lpage>10</lpage><pub-id pub-id-type="doi">10.3897/zookeys.1062.67487</pub-id></mixed-citation></tp:treatment-meta><tp:nomenclature><tp:taxon-name>
            <object-id xmlns:xlink="http://www.w3.org/1999/xlink" content-type="arpha" xlink:type="simple">B298E3A4-781D-5EA9-A7E7-6974AAC4A6F8</object-id>
            <tp:taxon-name-part taxon-name-part-type="genus" reg="Stenomesius">Stenomesius</tp:taxon-name-part>
          </tp:taxon-name><tp:taxon-authority>Westwood, 1833</tp:taxon-authority><tp:nomenclature-citation-list><tp:nomenclature-citation><tp:taxon-name>
                <tp:taxon-name-part taxon-name-part-type="genus" reg="Stenomesius">Stenomesius</tp:taxon-name-part>
              </tp:taxon-name><comment>Westwood, 1833: 343. Type species: <tp:taxon-name><tp:taxon-name-part taxon-name-part-type="genus" reg="Stenomesius">Stenomesius</tp:taxon-name-part><tp:taxon-name-part taxon-name-part-type="species" reg="pulchellus">pulchellus</tp:taxon-name-part></tp:taxon-name> Westwood, by subsequent designation of Westwood 1839: 73.</comment></tp:nomenclature-citation><tp:nomenclature-citation><tp:taxon-name>
                <tp:taxon-name-part taxon-name-part-type="genus" reg="Euryscotolinx">Euryscotolinx</tp:taxon-name-part>
              </tp:taxon-name><comment>Girault, 1913: 266. Type species: <tp:taxon-name><tp:taxon-name-part taxon-name-part-type="genus" reg="Euryscotolinx">Euryscotolinx</tp:taxon-name-part><tp:taxon-name-part taxon-name-part-type="species" reg="guttativertex">guttativertex</tp:taxon-name-part></tp:taxon-name> Girault, by original designation and monotypy. [Synonymised with <tp:taxon-name><tp:taxon-name-part taxon-name-part-type="genus" reg="Stenomesius">Stenomesius</tp:taxon-name-part></tp:taxon-name> Westwood by <xref ref-type="bibr" rid="B2">Bouček 1977</xref>: 401].</comment></tp:nomenclature-citation><tp:nomenclature-citation><tp:taxon-name>
                <tp:taxon-name-part taxon-name-part-type="genus" reg="Stenelachistus">Stenelachistus</tp:taxon-name-part>
              </tp:taxon-name><comment>Masi, 1917: 201. Type species: <tp:taxon-name><tp:taxon-name-part taxon-name-part-type="genus" reg="Stenelachistus">Stenelachistus</tp:taxon-name-part><tp:taxon-name-part taxon-name-part-type="species" reg="impressus">impressus</tp:taxon-name-part></tp:taxon-name> Masi, by subsequent designation of <xref ref-type="bibr" rid="B4">Gahan and Fagan 1923</xref>: 136. [Synonymised with <tp:taxon-name><tp:taxon-name-part taxon-name-part-type="genus" reg="Stenomesius">Stenomesius</tp:taxon-name-part></tp:taxon-name> Westwood by Bouček, 1977: 401].</comment></tp:nomenclature-citation><tp:nomenclature-citation><tp:taxon-name>
                <tp:taxon-name-part taxon-name-part-type="genus" reg="Nioro">Nioro</tp:taxon-name-part>
              </tp:taxon-name><comment>Risbec, 1951: 25. Type species: <tp:taxon-name><tp:taxon-name-part taxon-name-part-type="genus" reg="Nioro">Nioro</tp:taxon-name-part><tp:taxon-name-part taxon-name-part-type="species" reg="elegantula">elegantula</tp:taxon-name-part></tp:taxon-name> Risbec, by monotypy. [Synonymised with <tp:taxon-name><tp:taxon-name-part taxon-name-part-type="genus" reg="Stenomesius">Stenomesius</tp:taxon-name-part></tp:taxon-name> Westwood by <xref ref-type="bibr" rid="B2">Bouček 1977</xref>: 401].</comment></tp:nomenclature-citation></tp:nomenclature-citation-list></tp:nomenclature><tp:treatment-sec sec-type="diagnosis" id="SECID0EXMAC"><title>Diagnosis.</title><p>The genus can be easily distinguished from other eulophine genera by the following combination of characters: female funicle 4-segmented and club 2–3-segmented; mandible developed; pronotum without transverse carina; scutellum with sublateral grooves; propodeum medially with a strong X- or H-shaped carinae; hind tibial spurs normal; petiole shorter than hind coxa, gaster usually elongate.</p><p>The genus <italic><tp:taxon-name><tp:taxon-name-part taxon-name-part-type="genus" reg="Stenomesius">Stenomesius</tp:taxon-name-part></tp:taxon-name></italic> is close to the genus <italic><tp:taxon-name><tp:taxon-name-part taxon-name-part-type="genus" reg="Stenopetius">Stenopetius</tp:taxon-name-part></tp:taxon-name></italic> Bouček and <italic><tp:taxon-name><tp:taxon-name-part taxon-name-part-type="genus" reg="Euplectromorpha">Euplectromorpha</tp:taxon-name-part></tp:taxon-name></italic> Girault in having similar type of propodeum with H- or X-shaped carinae, but it differs from <italic><tp:taxon-name><tp:taxon-name-part taxon-name-part-type="genus" reg="Stenopetius">Stenopetius</tp:taxon-name-part></tp:taxon-name></italic> Bouček in having: 1) female funicle 4-segmented (5-segmented in <italic><tp:taxon-name><tp:taxon-name-part taxon-name-part-type="genus" reg="Stenopetius">Stenopetius</tp:taxon-name-part></tp:taxon-name></italic> Bouček); 2) pronotum without transverse carina (with distinct transverse carina in <italic><tp:taxon-name><tp:taxon-name-part taxon-name-part-type="genus" reg="Stenopetius">Stenopetius</tp:taxon-name-part></tp:taxon-name></italic> Bouček); 3) petiole shorter than hind coxa (longer than hind coxa in <italic><tp:taxon-name><tp:taxon-name-part taxon-name-part-type="genus" reg="Stenopetius">Stenopetius</tp:taxon-name-part></tp:taxon-name></italic> Bouček). It differs from <italic><tp:taxon-name><tp:taxon-name-part taxon-name-part-type="genus" reg="Euplectromorpha">Euplectromorpha</tp:taxon-name-part></tp:taxon-name></italic> in having hind tibia normal, at least with one spur distinctly longer than first hind tarsal segment in <italic><tp:taxon-name><tp:taxon-name-part taxon-name-part-type="genus" reg="Euplectromorpha">Euplectromorpha</tp:taxon-name-part></tp:taxon-name></italic>.</p></tp:treatment-sec><ref-list><ref id="B2"><mixed-citation xmlns:xlink="http://www.w3.org/1999/xlink" xlink:type="simple"><person-group><name name-style="western"><surname>Bouček</surname><given-names>Z</given-names></name></person-group> (<year>1977</year>) <article-title>Descriptions of two new species of Neotropical <tp:taxon-name><tp:taxon-name-part taxon-name-part-type="family">Eulophidae</tp:taxon-name-part></tp:taxon-name> (<tp:taxon-name><tp:taxon-name-part taxon-name-part-type="order">Hymenoptera</tp:taxon-name-part></tp:taxon-name>) of economic interest, with taxonomic notes on related species and genera.</article-title><source>Bulletin of Entomological Research</source><volume>67</volume>(<issue>1</issue>): <fpage>1</fpage>–<lpage>15</lpage>. <ext-link xlink:type="simple" ext-link-type="doi" xlink:href="10.1017/S0007485300010841">https://doi.org/10.1017/S0007485300010841</ext-link></mixed-citation></ref><ref id="B4"><mixed-citation xmlns:xlink="http://www.w3.org/1999/xlink" xlink:type="simple"><person-group><name name-style="western"><surname>Gahan</surname><given-names>AB</given-names></name><name name-style="western"><surname>Fagan</surname><given-names>MM</given-names></name></person-group> (<year>1923</year>) <article-title>The type species of the genera of <tp:taxon-name><tp:taxon-name-part taxon-name-part-type="superfamily">Chalcidoidea</tp:taxon-name-part></tp:taxon-name> or Chalcid-flies.</article-title><source>Bulletin of the United States National Museum, Washington</source><volume>124</volume>: <fpage>1</fpage>–<lpage>173</lpage>. <ext-link xlink:type="simple" ext-link-type="doi" xlink:href="10.5479/si.03629236.124.i">https://doi.org/10.5479/si.03629236.124.i</ext-link></mixed-citation></ref></ref-list></tp:taxon-treatment>
