# Supplementary material for: Three new species of Stenomesius Westwood (Hymenoptera, Eulophidae) from China, with a key to Chinese species
Source: Zookeys. 2021 Oct 12;1062:1–10. doi: 10.3897/zookeys.1062.67487 (PMC8526507; doi:10.3897/zookeys.1062.67487)
Supplement: XML Treatment for Stenomesius guanshanensis [file zookeys.1062.67487-treatment2.xml]

<!DOCTYPE tp:taxon-treatment
  PUBLIC "-//TaxonX//DTD Taxonomic Treatment Publishing DTD v0 20100105//EN" "tax-treatment-NSO.dtd">
<tp:taxon-treatment xmlns:tp="http://www.plazi.org/taxpub"><tp:treatment-meta><kwd-group><label>Taxon classification</label><kwd><named-content xmlns:xlink="http://www.w3.org/1999/xlink" content-type="kingdom">Animalia</named-content></kwd><kwd><named-content xmlns:xlink="http://www.w3.org/1999/xlink" content-type="order">Hymenoptera</named-content></kwd><kwd><named-content xmlns:xlink="http://www.w3.org/1999/xlink" content-type="family">Eulophidae</named-content></kwd></kwd-group><mixed-citation publication-type="journal"><person-group><name><surname>Fan</surname><given-names>Jun-Jie</given-names></name><name><surname>Li</surname><given-names>Cheng-De</given-names></name></person-group><article-title>Three new species of <italic><tp:taxon-name><tp:taxon-name-part taxon-name-part-type="genus" reg="Stenomesius">Stenomesius</tp:taxon-name-part></tp:taxon-name></italic> Westwood (<tp:taxon-name><tp:taxon-name-part taxon-name-part-type="order">Hymenoptera</tp:taxon-name-part></tp:taxon-name>, <tp:taxon-name><tp:taxon-name-part taxon-name-part-type="family">Eulophidae</tp:taxon-name-part></tp:taxon-name>) from China, with a key to Chinese species</article-title><source>Zookeys</source><day>12</day><month>10</month><year>2021</year><volume>1062</volume><fpage>1</fpage><lpage>10</lpage><pub-id pub-id-type="doi">10.3897/zookeys.1062.67487</pub-id></mixed-citation></tp:treatment-meta><tp:nomenclature><tp:taxon-name>
            <object-id xmlns:xlink="http://www.w3.org/1999/xlink" content-type="arpha" xlink:type="simple">817548A1-302E-5C69-AD24-04BA2C1B187F</object-id>
            <tp:taxon-name-part taxon-name-part-type="genus" reg="Stenomesius">Stenomesius</tp:taxon-name-part>
            <tp:taxon-name-part taxon-name-part-type="species" reg="guanshanensis">guanshanensis</tp:taxon-name-part>
            <object-id xmlns:xlink="http://www.w3.org/1999/xlink" content-type="zoobank" xlink:type="simple">http://zoobank.org/1BB67FF9-E5CE-4025-80C7-6D25C63BCC1D</object-id>
          </tp:taxon-name><tp:taxon-status xmlns:xlink="http://www.w3.org/1999/xlink" xlink:type="simple">sp. nov.</tp:taxon-status><xref ref-type="fig" rid="F1">Figures 1–6</xref></tp:nomenclature><tp:treatment-sec sec-type="type material" id="SECID0EDGAE"><title>Type material.</title><p><bold><italic>Holotype</italic></bold>, ♀ [<abbrev xmlns:xlink="http://www.w3.org/1999/xlink" content-type="institution" xlink:title="Northeast Forestry University" id="ABBRID0EOGAE" xlink:type="simple">NEFU</abbrev>; on card], China, Jiangxi Province, Yichun City, Guanshan National Nature Reserve, 2.VIII.2018, Xiang-Xiang Jin and Wang-Ming Li, by sweeping.</p><p><bold><italic>Paratype</italic></bold>: 1♀ [on slide], same data as holotype.</p></tp:treatment-sec><tp:treatment-sec sec-type="diagnosis" id="SECID0EZGAE"><title>Diagnosis.</title><p>Lower face yellow; interantennal area yellowish; upper face and vertex black with area around eye margins yellow; antenna inserted at high above the lower eye margins and on the middle of between anterior ocellus and lower margin of clypeus. Pronotum with dorsal side black and lateral sides yellowish; mesoscutum, axillae and scutellum yellow or yellowish except about posterior 1/6 of scutellum black; midlobe of mesoscutum with 4 pairs of long setae; scutellum light alutaceous; dorsellum and lateral panels black; propodeum yellowish with carina brown.</p></tp:treatment-sec><tp:treatment-sec sec-type="description" id="SECID0E5GAE"><title>Description.</title><p><bold>Female.</bold> Length 2.0–2.2 mm. Lower face yellow; interantennal area yellowish; upper face and vertex black with area around eye margins yellow; scape yellow except apical half of dorsal surface pale brown, pedicel and flagellum dark brown; mandibles yellow with teeth brown; gena yellow; occiput black. Pronotum with dorsal side black and lateral sides yellowish; mesoscutum, axillae, and scutellum yellow or yellowish, except about posterior 1/6 of scutellum black; dorsellum and lateral panels black; propodeum yellowish, with carina brown; wings hyaline, with veins pale brownish yellow; legs pale yellow, with claws brown; gaster mainly yellowish with apex brown, anterior 1/3 of lateral margins, two spots on median part, and spots on lateral sides of T4–7 dark brown; ovipositor black.</p><p><bold><italic>Head</italic></bold> (Fig. <xref ref-type="fig" rid="F1">3</xref>) 1.5 × as wide as high in frontal view and 2.0 × as wide as long in dorsal view; frons and vertex smooth, shiny, with very sparsely scattered setae; <abbrev xmlns:xlink="http://www.w3.org/1999/xlink" xlink:title="minimum distance between lateral ocelli" id="ABBRID0ERHAE" xlink:type="simple">POL</abbrev> 1.3 × <abbrev xmlns:xlink="http://www.w3.org/1999/xlink" xlink:title="minimum distance between lateral ocellus and eye margin" id="ABBRID0EVHAE" xlink:type="simple">OOL</abbrev>; eye with sparse short pubescence; malar sulcus present, shallow; malar space 0.24 × eye height; mandibles with 6 teeth; occiputal margin with dense setae. Antenna (Fig. <xref ref-type="fig" rid="F1">4</xref>) inserted at high above the lower eye margins and on the middle of between anterior ocellus and lower margin of clypeus; scape exceeding level of vertex and apical 2/3 with setae dorsally. Relative measurements (length : width): scape = 56 : 9; pedicel = 18 : 9; F1 = 28 : 8; F2 = 27 : 8; F3 = 29 : 8; F4 = 26 : 8; clava = 36 : 8 (excluding terminal spine).</p><p><bold><italic>Mesosoma</italic></bold> (Fig. <xref ref-type="fig" rid="F1">1</xref>). Pronotum with a row of setae on anterior margin and 2 long pale yellow setae on posterior median margin; mesoscutum with anterior half reticulate and posterior half almost smooth; midlobe of mesoscutum with 3 pairs of long setae on median area and 1 pair of long setae on posterior area; axillae and scutellum shiny, light alutaceous; axillae well separated from each other; scutellum with 2 pairs of long setae; sublateral grooves not meeting each other medially on posterior margin; propodeum smooth, with plicae and H-shaped carina; each propodeal callus with 6 long setae; forewing (Fig. <xref ref-type="fig" rid="F1">5</xref>) 2.7 × as long as wide; speculum absent; hind wing (Fig. <xref ref-type="fig" rid="F1">6</xref>) about 6.2 × as long as wide; metatibial spurs shorter than corresponding basitarsomere. Relative measurements (length): <abbrev xmlns:xlink="http://www.w3.org/1999/xlink" xlink:title="submarginal vein" id="ABBRID0EQIAE" xlink:type="simple">SMV</abbrev> = 22; <abbrev xmlns:xlink="http://www.w3.org/1999/xlink" xlink:title="marginal vein" id="ABBRID0EUIAE" xlink:type="simple">MV</abbrev> = 27; <abbrev xmlns:xlink="http://www.w3.org/1999/xlink" xlink:title="postmarginal vein" id="ABBRID0EYIAE" xlink:type="simple">PMV</abbrev> = 11; <abbrev xmlns:xlink="http://www.w3.org/1999/xlink" xlink:title="stigmal vein" id="ABBRID0E3IAE" xlink:type="simple">STV </abbrev>= 8.</p><fig id="F1" position="float" orientation="portrait"><object-id xmlns:xlink="http://www.w3.org/1999/xlink" content-type="doi" xlink:type="simple">10.3897/zookeys.1062.67487.figures1-6</object-id><object-id xmlns:xlink="http://www.w3.org/1999/xlink" content-type="arpha" xlink:type="simple">2A4D1AC5-447A-5A8B-997F-EB0647FF41A5</object-id><label>Figures 1–6.</label><caption><p><italic><tp:taxon-name><tp:taxon-name-part taxon-name-part-type="genus" reg="Stenomesius">S.</tp:taxon-name-part><tp:taxon-name-part taxon-name-part-type="species" reg="guanshanensis">guanshanensis</tp:taxon-name-part></tp:taxon-name></italic>, sp. nov. <bold>1–3</bold> female, holotype <bold>1</bold> habitus in dorsal view <bold>2</bold> habitus in lateral view <bold>3</bold> head in frontal view <bold>4–6</bold> female, paratype <bold>4</bold> antenna <bold>5</bold> forewing <bold>6</bold> hind wing. Scale bars: 100 μm.</p></caption><graphic xmlns:xlink="http://www.w3.org/1999/xlink" xlink:href="zookeys-1062-001-g001.jpg" position="float" orientation="portrait" xlink:type="simple" id="oo_598410.jpg"><uri content-type="original_file" xlink:type="simple">https://binary.pensoft.net/fig/598410</uri></graphic></fig><p><bold><italic>Metasoma</italic></bold> (Fig. <xref ref-type="fig" rid="F1">1</xref>). Petiole short, transverse; gaster ovate; 2.4 × as long as wide and 1.3 × as long as mesosoma; ovipositor exserted at apex of gaster.</p><p><bold>Male.</bold> Unknown.</p></tp:treatment-sec><tp:treatment-sec sec-type="host" id="SECID0EXKAE"><title>Host.</title><p>Unknown.</p></tp:treatment-sec><tp:treatment-sec sec-type="distribution" id="SECID0E3KAE"><title>Distribution.</title><p>China (Jiangxi).</p></tp:treatment-sec><tp:treatment-sec sec-type="etymology" id="SECID0EBLAE"><title>Etymology.</title><p>The specific name is derived from the name of the type locality.</p></tp:treatment-sec></tp:taxon-treatment>
