# Supplementary material for: Three new species of Stenomesius Westwood (Hymenoptera, Eulophidae) from China, with a key to Chinese species
Source: Zookeys. 2021 Oct 12;1062:1–10. doi: 10.3897/zookeys.1062.67487 (PMC8526507; doi:10.3897/zookeys.1062.67487)
Supplement: XML Treatment for Stenomesius hani [file zookeys.1062.67487-treatment3.xml]

<!DOCTYPE tp:taxon-treatment
  PUBLIC "-//TaxonX//DTD Taxonomic Treatment Publishing DTD v0 20100105//EN" "tax-treatment-NSO.dtd">
<tp:taxon-treatment xmlns:tp="http://www.plazi.org/taxpub"><tp:treatment-meta><kwd-group><label>Taxon classification</label><kwd><named-content xmlns:xlink="http://www.w3.org/1999/xlink" content-type="kingdom">Animalia</named-content></kwd><kwd><named-content xmlns:xlink="http://www.w3.org/1999/xlink" content-type="order">Hymenoptera</named-content></kwd><kwd><named-content xmlns:xlink="http://www.w3.org/1999/xlink" content-type="family">Eulophidae</named-content></kwd></kwd-group><mixed-citation publication-type="journal"><person-group><name><surname>Fan</surname><given-names>Jun-Jie</given-names></name><name><surname>Li</surname><given-names>Cheng-De</given-names></name></person-group><article-title>Three new species of <italic><tp:taxon-name><tp:taxon-name-part taxon-name-part-type="genus" reg="Stenomesius">Stenomesius</tp:taxon-name-part></tp:taxon-name></italic> Westwood (<tp:taxon-name><tp:taxon-name-part taxon-name-part-type="order">Hymenoptera</tp:taxon-name-part></tp:taxon-name>, <tp:taxon-name><tp:taxon-name-part taxon-name-part-type="family">Eulophidae</tp:taxon-name-part></tp:taxon-name>) from China, with a key to Chinese species</article-title><source>Zookeys</source><day>12</day><month>10</month><year>2021</year><volume>1062</volume><fpage>1</fpage><lpage>10</lpage><pub-id pub-id-type="doi">10.3897/zookeys.1062.67487</pub-id></mixed-citation></tp:treatment-meta><tp:nomenclature><tp:taxon-name>
            <object-id xmlns:xlink="http://www.w3.org/1999/xlink" content-type="arpha" xlink:type="simple">E343D290-0D1B-5070-B537-1B0AE10FC552</object-id>
            <tp:taxon-name-part taxon-name-part-type="genus" reg="Stenomesius">Stenomesius</tp:taxon-name-part>
            <tp:taxon-name-part taxon-name-part-type="species" reg="hani">hani</tp:taxon-name-part>
            <object-id xmlns:xlink="http://www.w3.org/1999/xlink" content-type="zoobank" xlink:type="simple">http://zoobank.org/B9CC3AE5-A995-47E1-B0E8-76B35BAAAEBD</object-id>
          </tp:taxon-name><tp:taxon-status xmlns:xlink="http://www.w3.org/1999/xlink" xlink:type="simple">sp. nov.</tp:taxon-status><xref ref-type="fig" rid="F2">Figures 7–12</xref></tp:nomenclature><tp:treatment-sec sec-type="type material" id="SECID0ETMAE"><title>Type material.</title><p><bold><italic>Holotype</italic></bold>, ♀ [<abbrev xmlns:xlink="http://www.w3.org/1999/xlink" content-type="institution" xlink:title="Northeast Forestry University" id="ABBRID0E5MAE" xlink:type="simple">NEFU</abbrev>; on card], China, Heilongjiang Province, Mudanjiang City, Heixiazigou, 26–28.VIII.2015, Hui Geng, Yan Gao and Zhi-Guang Wu, by yellow pan trapping.</p><p><bold><italic>Paratype</italic></bold>: 1♀ [on slide], China, Heilongjiang Province, Shangzhi City, Maoershan, 18.V.2018, Guang-Xin Wang, Ming-Rui Li and Ye Sai, by sweeping.</p></tp:treatment-sec><tp:treatment-sec sec-type="diagnosis" id="SECID0EJNAE"><title>Diagnosis.</title><p>Lower face yellow; upper face dark brown except lower most about 1/6 yellow; vertex dark brown with 2 triangular, yellow spots; antenna inserted at middle of the face; scape yellow, with about apical half of dorsal surface brown; mesoscutum with anterior half black and posterior half yellow; midlobe of mesoscutum with 3 pairs of long setae; scutellar-axillar complex dark brown, metanotum black; propodeum yellowish brown.</p></tp:treatment-sec><tp:treatment-sec sec-type="description" id="SECID0EONAE"><title>Description.</title><p><bold>Female.</bold> Length 1.7–1.9 mm. Lower face yellow; upper face dark brown except lower 1/6 yellow; vertex dark brown with a triangular, yellow spots at each side; scape yellow with about apical half of dorsal surface brown, pedicel and flagellum black; mandibles yellow, with teeth brown; gena yellow; occiput mostly dark brown. Pronotum yellow, with a dark brown spot in the middle; mesoscutum with anterior half black and posterior half yellow; axillae and scutellum dark brown; dorsellum and lateral panels black; propodeum brownish; Petiole dark brown; gaster mainly yellowish-brown, with anterior half of lateral margins dark brown, T3–5 each with a transverse dark brown stripe; ovipositor black. wings hyaline with veins pale brownish yellow; legs yellow, with claws brown.</p><p><bold><italic>Head</italic></bold> (Fig. <xref ref-type="fig" rid="F2">9</xref>) 1.4 × as wide as high in frontal view and 2.2 × as wide as long in dorsal view; frons smooth and shiny with a row of setae around eye margins; vertex smooth with scattered setae; <abbrev xmlns:xlink="http://www.w3.org/1999/xlink" xlink:title="minimum distance between lateral ocelli" id="ABBRID0EBOAE" xlink:type="simple">POL</abbrev> 1.4 × <abbrev xmlns:xlink="http://www.w3.org/1999/xlink" xlink:title="minimum distance between lateral ocellus and eye margin" id="ABBRID0EFOAE" xlink:type="simple">OOL</abbrev>; eyes with sparse, short pubescence; malar sulcus present, shallow; malar space 0.38 × eye height; occiput with dense setae. Antenna (Fig. <xref ref-type="fig" rid="F2">10</xref>) inserted at middle of the face; scape exceeding level of vertex. Relative measurements (length : width): scape = 57: 8; pedicel = 16: 9; F1 = 26: 9; F2 = 27: 8; F3 = 27: 8; F4 = 27: 8; clava = 37: 10 (excluding terminal spine).</p><p><bold><italic>Mesosoma</italic></bold> (Fig. <xref ref-type="fig" rid="F2">7</xref>). Pronotum with a row of setae along anterior margin and 2 long, pale yellow setae medially along posterior margin; mesoscutum and axillae finely reticulate; midlobe of mesoscutum with 3 pairs of long setae; axillae well separated from each other; scutellum distinctly reticulate, with 2 pairs of long setae; sublateral grooves uniting posteriorly; propodeum smooth, with plicae and H-shaped carina; each propodeal callus with 7 long setae; forewing (Fig. <xref ref-type="fig" rid="F2">11</xref>) 2.7 × as long as wide; speculum absent; hind wing (Fig. <xref ref-type="fig" rid="F2">12</xref>) 7.2 × as long as wide; metatibial spurs about as long as corresponding basitarsomere. Relative measurements (length): <abbrev xmlns:xlink="http://www.w3.org/1999/xlink" xlink:title="submarginal vein" id="ABBRID0EAPAE" xlink:type="simple">SMV</abbrev> = 21; <abbrev xmlns:xlink="http://www.w3.org/1999/xlink" xlink:title="marginal vein" id="ABBRID0EEPAE" xlink:type="simple">MV</abbrev> = 19; <abbrev xmlns:xlink="http://www.w3.org/1999/xlink" xlink:title="postmarginal vein" id="ABBRID0EIPAE" xlink:type="simple">PMV</abbrev> = 7; <abbrev xmlns:xlink="http://www.w3.org/1999/xlink" xlink:title="stigmal vein" id="ABBRID0EMPAE" xlink:type="simple">STV</abbrev> = 5.</p><fig id="F2" position="float" orientation="portrait"><object-id xmlns:xlink="http://www.w3.org/1999/xlink" content-type="doi" xlink:type="simple">10.3897/zookeys.1062.67487.figures7-12</object-id><object-id xmlns:xlink="http://www.w3.org/1999/xlink" content-type="arpha" xlink:type="simple">A38264A8-77DD-5269-85EE-D75F17030EFD</object-id><label>Figures 7–12.</label><caption><p><italic><tp:taxon-name><tp:taxon-name-part taxon-name-part-type="genus" reg="Stenomesius">S.</tp:taxon-name-part><tp:taxon-name-part taxon-name-part-type="species" reg="hani">hani</tp:taxon-name-part></tp:taxon-name></italic>, sp. nov. <bold>7–9</bold> female, holotype <bold>7</bold> habitus in dorsal view <bold>8</bold> habitus in lateral view <bold>9</bold> head in frontal view <bold>10–12</bold> female, paratype <bold>10</bold> antenna <bold>11</bold> forewing <bold>12</bold> hind wing. Scale bars: 100 μm.</p></caption><graphic xmlns:xlink="http://www.w3.org/1999/xlink" xlink:href="zookeys-1062-001-g002.jpg" position="float" orientation="portrait" xlink:type="simple" id="oo_598411.jpg"><uri content-type="original_file" xlink:type="simple">https://binary.pensoft.net/fig/598411</uri></graphic></fig><p><bold><italic>Metasoma</italic></bold> (Fig. <xref ref-type="fig" rid="F2">7</xref>). Petiole rugose, short, transverse; gaster ovate, 1.7 × as long as wide and 1.1 × as long as mesosoma; ovipositor exserted at apex of gaster.</p><p><bold>Male.</bold> Unknown.</p></tp:treatment-sec><tp:treatment-sec sec-type="host" id="SECID0EHRAE"><title>Host.</title><p>Unknown.</p></tp:treatment-sec><tp:treatment-sec sec-type="distribution" id="SECID0EMRAE"><title>Distribution.</title><p>China (Heilongjiang).</p></tp:treatment-sec><tp:treatment-sec sec-type="etymology" id="SECID0ERRAE"><title>Etymology.</title><p>The species is named for Prof. Hui-Lin Han of the Northeast Forestry University, Harbin, China.</p></tp:treatment-sec><tp:treatment-sec sec-type="remarks" id="SECID0EWRAE"><title>Remarks.</title><p><italic><tp:taxon-name><tp:taxon-name-part taxon-name-part-type="genus" reg="Stenomesius">Stenomesius</tp:taxon-name-part><tp:taxon-name-part taxon-name-part-type="species" reg="hani">hani</tp:taxon-name-part></tp:taxon-name></italic> is similar to <italic><tp:taxon-name><tp:taxon-name-part taxon-name-part-type="genus" reg="Stenomesius">S.</tp:taxon-name-part><tp:taxon-name-part taxon-name-part-type="species" reg="anati">anati</tp:taxon-name-part></tp:taxon-name></italic> Khan &amp; Singh in sharing: antenna inserted in middle of face; face with dark brown infuscation above antennal torulus; anterior half of mesoscutum, scutellum, and axillae with dark brown infuscation. <italic><tp:taxon-name><tp:taxon-name-part taxon-name-part-type="genus" reg="Stenomesius">Stenomesius</tp:taxon-name-part><tp:taxon-name-part taxon-name-part-type="species" reg="hani">hani</tp:taxon-name-part></tp:taxon-name></italic> can be separated from the latter by the following combination of characters: scutellum with 2 pairs of setae (3 pairs in <italic><tp:taxon-name><tp:taxon-name-part taxon-name-part-type="genus" reg="Stenomesius">S.</tp:taxon-name-part><tp:taxon-name-part taxon-name-part-type="species" reg="anati">anati</tp:taxon-name-part></tp:taxon-name></italic>); distal 1/3 costal cell with setae (whole costal cell with setae in <italic><tp:taxon-name><tp:taxon-name-part taxon-name-part-type="genus" reg="Stenomesius">S.</tp:taxon-name-part><tp:taxon-name-part taxon-name-part-type="species" reg="anati">anati</tp:taxon-name-part></tp:taxon-name></italic>); gaster 1.1× as long as mesosoma (shorter than mesosoma in <italic><tp:taxon-name><tp:taxon-name-part taxon-name-part-type="genus" reg="Stenomesius">S.</tp:taxon-name-part><tp:taxon-name-part taxon-name-part-type="species" reg="anati">anati</tp:taxon-name-part></tp:taxon-name></italic>).</p></tp:treatment-sec></tp:taxon-treatment>
