# Supplementary material for: Three new species of Stenomesius Westwood (Hymenoptera, Eulophidae) from China, with a key to Chinese species
Source: Zookeys. 2021 Oct 12;1062:1–10. doi: 10.3897/zookeys.1062.67487 (PMC8526507; doi:10.3897/zookeys.1062.67487)
Supplement: XML Treatment for Stenomesius harbinensis [file zookeys.1062.67487-treatment4.xml]

<!DOCTYPE tp:taxon-treatment
  PUBLIC "-//TaxonX//DTD Taxonomic Treatment Publishing DTD v0 20100105//EN" "tax-treatment-NSO.dtd">
<tp:taxon-treatment xmlns:tp="http://www.plazi.org/taxpub"><tp:treatment-meta><kwd-group><label>Taxon classification</label><kwd><named-content xmlns:xlink="http://www.w3.org/1999/xlink" content-type="kingdom">Animalia</named-content></kwd><kwd><named-content xmlns:xlink="http://www.w3.org/1999/xlink" content-type="order">Hymenoptera</named-content></kwd><kwd><named-content xmlns:xlink="http://www.w3.org/1999/xlink" content-type="family">Eulophidae</named-content></kwd></kwd-group><mixed-citation publication-type="journal"><person-group><name><surname>Fan</surname><given-names>Jun-Jie</given-names></name><name><surname>Li</surname><given-names>Cheng-De</given-names></name></person-group><article-title>Three new species of <italic><tp:taxon-name><tp:taxon-name-part taxon-name-part-type="genus" reg="Stenomesius">Stenomesius</tp:taxon-name-part></tp:taxon-name></italic> Westwood (<tp:taxon-name><tp:taxon-name-part taxon-name-part-type="order">Hymenoptera</tp:taxon-name-part></tp:taxon-name>, <tp:taxon-name><tp:taxon-name-part taxon-name-part-type="family">Eulophidae</tp:taxon-name-part></tp:taxon-name>) from China, with a key to Chinese species</article-title><source>Zookeys</source><day>12</day><month>10</month><year>2021</year><volume>1062</volume><fpage>1</fpage><lpage>10</lpage><pub-id pub-id-type="doi">10.3897/zookeys.1062.67487</pub-id></mixed-citation></tp:treatment-meta><tp:nomenclature><tp:taxon-name>
            <object-id xmlns:xlink="http://www.w3.org/1999/xlink" content-type="arpha" xlink:type="simple">E6A3CCBA-9B92-5E49-B421-58104BB76AD5</object-id>
            <tp:taxon-name-part taxon-name-part-type="genus" reg="Stenomesius">Stenomesius</tp:taxon-name-part>
            <tp:taxon-name-part taxon-name-part-type="species" reg="harbinensis">harbinensis</tp:taxon-name-part>
            <object-id xmlns:xlink="http://www.w3.org/1999/xlink" content-type="zoobank" xlink:type="simple">http://zoobank.org/D045B6DE-2B79-44AE-B26E-51B2F153EC76</object-id>
          </tp:taxon-name><tp:taxon-authority/><tp:taxon-status xmlns:xlink="http://www.w3.org/1999/xlink" xlink:type="simple">sp. nov.</tp:taxon-status><xref ref-type="fig" rid="F3">Figures 13–18</xref></tp:nomenclature><tp:treatment-sec sec-type="type material" id="SECID0ELVAE"><title>Type material.</title><p><bold><italic>Holotype</italic></bold>, ♀ [<abbrev xmlns:xlink="http://www.w3.org/1999/xlink" content-type="institution" xlink:title="Northeast Forestry University" id="ABBRID0EWVAE" xlink:type="simple">NEFU</abbrev>; on card], China, Heilongjiang Province, Harbin City, Northeast Forestry University, 20–21.IX.2018, Ming-Rui Li, Wen-Jian Li, Jun-Jie Fan, Yu-Ting Jiang, Guang-Xin Wang and Jun Wu, by yellow pan trapping.</p><p><bold><italic>Paratypes</italic></bold>: 1♀ [on slides], same data as holotype; 1♀ [on card], China, Heilongjiang Province, Shangzhi City, Maoershan, 18–19.V.2018, Ming-Rui Li, Guang-Xin Wang and Ye Sai, by yellow pan trapping.</p></tp:treatment-sec><tp:treatment-sec sec-type="diagnosis" id="SECID0EBWAE"><title>Diagnosis.</title><p>Vertex black; occiput mostly black with two small, yellow spots near eyes margins; lower face yellow; upper face black; antenna inserted in above the lower eye margins; scape mostly yellow with about apical half of dorsal surface pale brown; pronotum with dorsal surface black and lateral sides yellowish; mesoscutum dark brown; midlobe of mesoscutum with 3 pairs of long setae; scutellar-axillar complex, metanotum, and propodeum black.</p></tp:treatment-sec><tp:treatment-sec sec-type="description" id="SECID0EGWAE"><title>Description.</title><p><bold>Female.</bold> Length 1.8–1.5 mm. Head black with area below antennal toruli and two small spots on vertex yellow; scape mostly yellow with about apical half of dorsal surface pale brown, pedicel, and flagellum dark brown; mandibles yellow, with teeth brown; gena yellow; occiput black. Pronotum with dorsal side black and lateral sides yellowish; mesoscutum dark brown; scutellar-axillar complex, metanotum, and propodeum black; wings hyaline, with veins pale brownish yellow; legs yellow with claws brown; gaster mainly black, with apex brown, anterior half with a median, large, yellowish-brown spot; ovipositor black.</p><p><bold><italic>Head</italic></bold> (Fig. <xref ref-type="fig" rid="F3">15</xref>) 1.3 × as wide as high in frontal view and about 2.0 × as wide as long in dorsal view; face smooth, shiny, with fine setae around eye margins; vertex with scattered setae; <abbrev xmlns:xlink="http://www.w3.org/1999/xlink" xlink:title="minimum distance between lateral ocelli" id="ABBRID0EZWAE" xlink:type="simple">POL</abbrev> 1.3 × <abbrev xmlns:xlink="http://www.w3.org/1999/xlink" xlink:title="minimum distance between lateral ocellus and eye margin" id="ABBRID0E4WAE" xlink:type="simple">OOL</abbrev>; eye with sparse short pubescence; malar sulcus present, shallow; malar space 0.36 × eye height; mandible curve inwards and well developed; occiput with dense setae. Antenna (Fig. <xref ref-type="fig" rid="F3">16</xref>) inserted at above lower eye margins. Relative measurements (length : width): scape = 54 : 9; pedicel = 14 : 9; F1 = 22 : 10; F2 = 23 : 10; F3 = 22 : 10; F4 = 22 : 12; clava = 32 : 11 (excluding terminal spine).</p><p><bold><italic>Mesosoma</italic></bold> (Fig. <xref ref-type="fig" rid="F3">13</xref>). Pronotum with a row of setae along anterior margin and 2 long, pale yellow setae on posterior median margin; mesoscutum, axillae, and scutellum distinctly reticulate; midlobe of mesoscutum with 3 pairs of long setae; notauli curved in posterior part; axillae well separated from each other; scutellum with 2 pairs of long setae; sublateral grooves meeting each other medially on posterior margin; propodeum smooth, with plicae and H-shaped carina; each propodeal callus with 10 long setae; forewing (Fig. <xref ref-type="fig" rid="F3">17</xref>) 2.6 × as long as wide; speculum absent; hind wing (Fig. <xref ref-type="fig" rid="F3">18</xref>) about 5.8 × as long as wide; metatibial spur shorter than corresponding basitarsomere. Relative measurements (length): <abbrev xmlns:xlink="http://www.w3.org/1999/xlink" xlink:title="submarginal vein" id="ABBRID0EYXAE" xlink:type="simple">SMV</abbrev> = 36; <abbrev xmlns:xlink="http://www.w3.org/1999/xlink" xlink:title="marginal vein" id="ABBRID0E3XAE" xlink:type="simple">MV</abbrev> = 41; <abbrev xmlns:xlink="http://www.w3.org/1999/xlink" xlink:title="postmarginal vein" id="ABBRID0EAYAE" xlink:type="simple">PMV</abbrev> = 16; <abbrev xmlns:xlink="http://www.w3.org/1999/xlink" xlink:title="stigmal vein" id="ABBRID0EEYAE" xlink:type="simple">STV</abbrev> = 9.</p><fig id="F3" position="float" orientation="portrait"><object-id xmlns:xlink="http://www.w3.org/1999/xlink" content-type="doi" xlink:type="simple">10.3897/zookeys.1062.67487.figures13-18</object-id><object-id xmlns:xlink="http://www.w3.org/1999/xlink" content-type="arpha" xlink:type="simple">2215F9E8-8F0C-5C6F-B453-591E86DDC84C</object-id><label>Figures 13–18.</label><caption><p><italic><tp:taxon-name><tp:taxon-name-part taxon-name-part-type="genus" reg="Stenomesius">S.</tp:taxon-name-part><tp:taxon-name-part taxon-name-part-type="species" reg="harbinensis">harbinensis</tp:taxon-name-part></tp:taxon-name></italic>, sp. nov. <bold>13–15</bold> female, holotype <bold>13</bold> habitus in dorsal view <bold>14</bold> habitus in lateral view <bold>15</bold> head in frontal view <bold>16–18</bold> female, paratype <bold>16</bold> antenna <bold>17</bold> forewing <bold>18</bold> hind wing. Scale bars: 100 μm.</p></caption><graphic xmlns:xlink="http://www.w3.org/1999/xlink" xlink:href="zookeys-1062-001-g003.jpg" position="float" orientation="portrait" xlink:type="simple" id="oo_598414.jpg"><uri content-type="original_file" xlink:type="simple">https://binary.pensoft.net/fig/598414</uri></graphic></fig><p><bold><italic>Metasoma</italic></bold> (Fig. <xref ref-type="fig" rid="F3">13</xref>). Petiole short, transverse, about 1.2 × as long as wide in dorsal view; gaster ovate, 1.9 × as long as wide, and 1.1 × as long as mesosoma; ovipositor exserted at apex of gaster.</p><p><bold>Male.</bold> Unknown.</p></tp:treatment-sec><tp:treatment-sec sec-type="host" id="SECID0E6ZAE"><title>Host.</title><p>Unknown.</p></tp:treatment-sec><tp:treatment-sec sec-type="distribution" id="SECID0EE1AE"><title>Distribution.</title><p>China (Heilongjiang).</p></tp:treatment-sec><tp:treatment-sec sec-type="etymology" id="SECID0EJ1AE"><title>Etymology.</title><p>The specific name is derived from the name of the type locality.</p></tp:treatment-sec></tp:taxon-treatment>
